# Supplementary material for: Silicon Nanomaterials Enhance Seedling Growth and Plant Adaptation to Acidic Soil by Promoting Photosynthesis and Antioxidant Activity in Mustard (Brassica campestris L.)
Source: Int J Mol Sci. 2024 Sep 25;25(19):10318. doi: 10.3390/ijms251910318 (PMC11477286; doi:10.3390/ijms251910318)
Supplement: Supplementary file 1 [file ijms-25-10318-s001.zip]

Archive with 1 entries (1 files):
- ijms-3199455-supplementary.pdf
